# Supplementary material for: Cis-9, Trans-11 CLA Alleviates Lipopolysaccharide-Induced Depression of Fatty Acid Synthesis by Inhibiting Oxidative Stress and Autophagy in Bovine Mammary Epithelial Cells
Source: Antioxidants (Basel). 2021 Dec 27;11(1):55. doi: 10.3390/antiox11010055 (PMC8773093; doi:10.3390/antiox11010055)
Supplement: Supplementary file 1 [file antioxidants-11-00055-s001.zip]

Archive with 1 entries (1 files):
- antioxidants-1470531-supplementary.pdf
